# Supplementary material for: Persistence of pathogens and bacterial community dynamics in tropical soil after application of raw sewage
Source: Sci Rep. 2023 Aug 18;13:13435. doi: 10.1038/s41598-023-40718-0 (PMC10439161; doi:10.1038/s41598-023-40718-0)
Supplement: Supplementary file 1 — Supplementary Information 1. [file 41598_2023_40718_MOESM1_ESM.xlsx]

## Sheet: phylum_Counts
1. Count of operational taxonomic units (OTU) in phylum.
phylum	NPK	SEWAGE	CONTROL
fibrobacteres	1	4	6
nitrospinae	11	6	8
gemmatimonadetes	3662	1204	1544
actinobacteria	9831	8294	11000
synergistetes	90	76	60
bacillariophyta	14	4	0
candidatus saccharibacteria	9	1	27
armatimonadetes	87	80	55
lentisphaerae	3	1	0
planctomycetes	4293	4460	4288
streptophyta	79	73	79
chlamydiae	18	10	2
euryarchaeota	143	90	66
basidiomycota	16	21	7
cyanobacteria	929	571	641
chlorophyta	71	210	18
deinococcus_thermus	192	204	313
tenericutes	772	464	545
nitrospirae	561	448	161
deferribacteres	24	9	19
microsporidia	0	18	6
fungi	1	0	0
tardigrada	3	0	0
firmicutes	6354	3810	3362
bacteroidetes	4120	6913	6163
eukaryota	102	73	55
annelida	4	0	2
elusimicrobia	80	55	45
chordata	0	0	0
nematoda	20	22	20
thaumarchaeota	517	178	157
acidobacteria	9393	7436	5024
ignavibacteriae	191	139	90
crenarchaeota	0	1	0
eustigmatophyceae	16	5	5
ascomycota	8	4	7
apicomplexa	17	0	1
fusobacteria	85	257	90
spirochaetes	17	33	13
chlorobi	8	0	0
chloroflexi	11710	4217	4534
cloacimonetes	66	47	39
dictyoglomi	0	0	0
proteobacteria	37599	35484	30732
cnidaria	0	0	0
arthropoda	1	8	0
thermotogae	0	0	0
verrucomicrobia	4129	4329	1985
caldiserica	0	0	0
	95247	79259	71169
