# Supplementary material for: Persistence of pathogens and bacterial community dynamics in tropical soil after application of raw sewage
Source: Sci Rep. 2023 Aug 18;13:13435. doi: 10.1038/s41598-023-40718-0 (PMC10439161; doi:10.1038/s41598-023-40718-0)
Supplement: Supplementary file 2 — Supplementary Information 2. [file 41598_2023_40718_MOESM2_ESM.xlsx]

## Sheet: class_Counts
2. Count of operational taxonomic units (OTU) in class.
classs	NPK	SEWAGE	CONTROL
alphaproteobacteria	11683	10183	11794
actinobacteria	9640	8152	10743
deltaproteobacteria	13375	11432	8554
betaproteobacteria	8766	10203	6913
sphingobacteriia	2743	4427	4229
gammaproteobacteria	3451	3590	3336
planctomycetia	3265	3507	3179
holophagae	3392	2905	2306
acidobacteriia	4773	3802	2209
bacilli	2742	1717	1686
verrucomicrobiae	3497	3642	1640
clostridia	3426	2000	1565
gemmatimonadetes	3662	1204	1544
dehalococcoidia	4483	1138	1428
anaerolineae	2637	1404	1368
phycisphaerae	1028	953	1109
cytophagia	441	889	952
chloroflexia	1806	622	809
flavobacteriia	381	1221	561
mollicutes	772	464	545
chloroflexi	1884	313	514
cyanobacteria	388	121	509
solibacteres	1217	718	493
bacteroidia	535	338	381
deinococci	192	204	313
thermoleophilia	191	142	257
opitutae	499	538	253
thermomicrobia	275	184	174
caldilineae	329	126	167
nitrospira	561	448	161
thaumarchaeota	517	178	157
epsilonproteobacteria	308	61	96
gloeobacteria	121	109	96
spartobacteria	133	149	92
ignavibacteria	191	139	90
fusobacteriia	85	257	90
ktedonobacteria	296	430	74
liliopsida	56	45	68
erysipelotrichia	72	47	61
synergistia	90	76	60
elusimicrobia	80	52	45
methanobacteria	100	59	44
bacteroidetes	20	38	40
negativicutes	96	43	40
cloacimonetes	66	47	39
oligoflexia	16	15	39
armatimonadia	16	22	31
candidatus saccharibacteria	9	1	27
chthonomonadetes	70	57	24
oscillatoriophycideae	390	319	20
chromadorea	20	21	19
deferribacteres	24	9	19
litostomatea	35	18	18
glaucocystophyceae	16	1	17
oscillatoriophycidae	30	22	16
acidobacteria	11	11	14
spirochaetia	17	33	13
chlorophyceae	50	147	12
methanomicrobia	16	18	11
streptophyta	3	0	10
oomycetes	9	39	10
thermolithobacteria	18	3	10
nitrospinia	11	6	8
thermoplasmata	24	9	8
eukaryota	16	5	7
microsporidia	0	18	6
trebouxiophyceae	20	63	6
fibrobacteria	1	4	6
agaricomycetes	3	0	5
eustigmatophyceae	16	5	5
eurotiomycetes	0	0	4
methanococci	3	4	3
blastocatellia	0	0	2
chlamydiia	18	10	2
sordariomycetes	0	3	2
bangiophyceae	17	7	2
polychaeta	1	0	2
tremellomycetes	0	20	2
enoplea	0	1	1
oligohymenophorea	0	2	1
coccidia	0	0	1
dothideomycetes	2	1	1
bryopsida	1	0	1
thermotogae	0	0	0
colpodea	1	1	0
arachnida	1	4	0
microbotryomycetes	1	0	0
lentisphaeria	0	0	0
mucoromycotina	1	0	0
coscinodiscophyceae	14	4	0
mammalia	0	0	0
dictyoglomia	0	0	0
zygnemophyceae	4	9	0
cnidaria	0	0	0
chlorophyta	1	0	0
thermoprotei	0	0	0
gregarinasina	17	0	0
ustilaginomycetes	12	1	0
insecta	0	4	0
klebsormidiophyceae	15	19	0
eutardigrada	3	0	0
chlorobia	8	0	0
florideophyceae	0	0	0
dinophyceae	3	0	0
oligosphaeria	3	1	0
chrysophyceae	5	0	0
crenarchaeota	0	1	0
annelida	3	0	0
caldisericia	0	0	0
endomicrobia	0	3	0
saccharomycetes	6	0	0
fimbriimonadia	1	1	0
