# Supplementary material for: Persistence of pathogens and bacterial community dynamics in tropical soil after application of raw sewage
Source: Sci Rep. 2023 Aug 18;13:13435. doi: 10.1038/s41598-023-40718-0 (PMC10439161; doi:10.1038/s41598-023-40718-0)
Supplement: Supplementary file 3 — Supplementary Information 3. [file 41598_2023_40718_MOESM3_ESM.xlsx]

## Sheet: order_Counts
3. Count of operational taxonomic units (OTU) in order.
order	NPK	SEWAGE	CONTROL
desulfuromonadales	7490	7357	4753
rhizobiales	7299	6543	7015
burkholderiales	5711	6507	4571
sphingobacteriales	2743	4427	4229
actinomycetales	5091	4364	5586
acidobacteriales	4773	3802	2209
verrucomicrobiales	3497	3642	1640
planctomycetales	3244	3428	3133
holophagales	3392	2905	2306
myxococcales	4105	2824	2470
solirubrobacterales	2829	2421	3313
xanthomonadales	1558	2095	1941
rhodocyclales	1418	1852	1199
bacillales	2685	1698	1642
rhodospirillales	1498	1570	1798
clostridiales	2356	1425	953
anaerolineales	2637	1404	1368
nitrosomonadales	1152	1378	625
sphingomonadales	2157	1353	1960
flavobacteriales	381	1221	561
gemmatimonadales	3662	1204	1544
phycisphaerales	1028	953	1109
cytophagales	441	889	952
dehalococcoidales	3946	836	1089
syntrophobacterales	937	732	667
solibacterales	1217	718	493
chloroflexales	1805	622	792
acidimicrobiales	553	585	787
thermoanaerobacterales	1046	552	593
opitutales	499	538	253
nitrospirales	561	448	161
acholeplasmatales	717	444	496
gaiellales	464	442	301
ktedonobacterales	296	430	74
enterobacteriales	543	345	351
caulobacterales	251	340	438
bacteroidales	535	338	381
rubrobacterales	686	318	736
chloroflexi	1884	313	514
dehalococcoidia	537	302	339
chroococcales	348	297	15
pseudomonadales	279	292	137
fusobacteriales	85	257	90
legionellales	359	231	176
chromatiales	130	220	175
hydrogenophilales	212	196	325
desulfobacterales	435	190	382
alteromonadales	330	190	420
nitrososphaerales	507	175	156
thermales	85	157	131
bdellovibrionales	168	153	197
rickettsiales	162	152	112
spartobacteria	133	149	92
sphaerobacterales	212	145	82
thermoleophilales	191	142	257
ignavibacteriales	191	139	90
rhodobacterales	242	137	387
sphaeropleales	41	136	11
neisseriales	33	130	61
caldilineales	329	126	167
gloeobacterales	121	109	96
deltaproteobacteria	149	108	39
candidatus brocadiales	21	79	46
synergistales	90	76	60
alphaproteobacteria	52	75	69
oceanospirillales	67	74	67
desulfovibrionales	91	68	46
gallionellales	40	67	10
campylobacterales	308	61	96
methanobacteriales	100	59	44
chthonomonadales	70	57	24
oscillatoriales	100	55	74
elusimicrobiales	80	52	45
chlorellales	15	50	3
gammaproteobacteria	98	50	23
cloacimonetes	66	47	39
deinococcales	107	47	182
erysipelotrichales	72	47	61
methylophilales	157	45	115
selenomonadales	96	43	40
peronosporales	9	39	10
thermomicrobiales	63	39	92
bacteroidetes order ii. incertae sedis	20	38	40
nostocales	37	36	44
methylococcales	40	35	9
thiotrichales	10	34	24
spirochaetales	17	33	13
prochlorales	114	32	17
syneschococcales	121	30	46
natranaerobiales	24	23	19
armatimonadales	16	22	31
asparagales	21	21	28
coriobacteriales	17	21	11
poales	32	20	40
tremellales	0	20	2
lactobacillales	57	19	44
klebsormidiales	15	19	0
microsporidia	0	18	6
haptorida	33	18	18
acidithiobacillales	25	18	5
rhabditida	16	17	18
oligoflexales	16	15	39
entomoplasmatales	26	15	41
betaproteobacteria	34	15	5
trebouxiophyceae	5	13	3
methanomicrobiales	8	13	9
ferrovales	3	12	2
acidobacteria	11	11	14
chlamydomonadales	9	11	1
pleurocapsales	84	10	322
chlamydiales	18	10	2
desmidiales	4	9	0
deferribacterales	24	9	19
pelagibacterales	11	9	4
cyanidiales	17	7	2
nitrospinales	11	6	8
methanosarcinales	8	5	2
thermoplasmatales	18	5	8
mycoplasmatales	23	5	8
eustigmatales	16	5	5
methanococcales	3	4	3
coleoptera	0	4	0
thalassiosirales	14	4	0
fibrobacterales	1	4	6
methanomassiliicoccales	6	4	0
endeostigmata	1	4	0
dioscoreales	3	4	0
sneathiellales	10	4	11
tylenchida	3	3	0
aeromonadales	4	3	6
thermolithobacterales	18	3	10
endomicrobia	0	3	0
salinisphaerales	4	3	2
eukaryota	1	2	3
hypocreales	0	2	2
nitrosopumilales	10	2	0
longamoebia	14	2	4
astomatida	0	2	1
cercomonadida	1	1	0
fimbriimonadales	1	1	0
triplonchida	0	1	1
chromadorida	1	1	1
capnodiales	1	1	0
thaumarchaeota	0	1	0
synechococcales	3	1	15
ustilaginales	12	1	0
sulfuricellales	5	1	0
bifidobacteriales	0	1	5
crenarchaeota	0	1	0
colpodida	1	1	0
glaucocystophyceae	16	1	17
oligosphaerales	3	1	0
candidatus saccharibacteria	9	1	27
sordariales	0	1	0
stigonematales	1	1	12
agaricales	3	0	5
ceramiales	0	0	0
brassicales	0	0	4
bivalvulida	0	0	0
chaetothyriales	0	0	4
cenarchaeales	0	0	1
cardiobacteriales	4	0	0
sporidiobolales	1	0	0
kallotenuales	0	0	0
prorocentrales	3	0	0
vibrionales	0	0	0
chromulinales	5	0	0
bacteroidetes	0	0	0
pleurostomatida	2	0	0
cellvibrionales	0	0	0
schizaeales	2	0	0
sulfolobales	0	0	0
procabacteriales	0	0	0
caldisericales	0	0	0
ophiostomatales	0	0	0
bryales	1	0	1
anaeroplasmatales	6	0	0
pasteurellales	0	0	0
epsilonproteobacteria	0	0	0
actinobacteridae	0	0	0
nitriliruptorales	0	0	4
saccharomycetales	6	0	0
urocystidales	0	0	0
araneae	0	0	0
magnetococcales	0	0	0
solanales	1	0	0
fabales	0	0	5
herpetosiphonales	1	0	17
myrtales	0	0	1
blastocatellales	0	0	2
chlorobiales	8	0	0
primates	0	0	0
eucoccidiorida	0	0	1
pleosporales	1	0	1
ferritrophicales	1	0	0
victivallales	0	0	0
mucorales	1	0	0
eugregarinorida	17	0	0
sabellida	1	0	2
dictyoglomales	0	0	0
parachela	3	0	0
haplotaxida	3	0	0
thermotogales	0	0	0
prasinococcales	1	0	0
kordiimonadales	1	0	0
silvanigrellales	0	0	0
