# Supplementary material for: Persistence of pathogens and bacterial community dynamics in tropical soil after application of raw sewage
Source: Sci Rep. 2023 Aug 18;13:13435. doi: 10.1038/s41598-023-40718-0 (PMC10439161; doi:10.1038/s41598-023-40718-0)
Supplement: Supplementary file 4 — Supplementary Information 4. [file 41598_2023_40718_MOESM4_ESM.xlsx]

## Sheet: genus_Counts
4. Count of operational taxonomic units (OTU) in genus.
genus	NPK	SEWAGE	CONTROL
chloroidium	1	1	0
oenothera	0	0	1
secale	29	20	32
lygodium	2	0	0
prasinoderma	1	0	0
zea	3	0	8
koliella	15	19	0
acutodesmus	39	131	9
cosmarium	4	9	0
solanum	1	0	0
imbribryum	1	0	1
chlorella	10	40	2
dioscorea	3	4	0
picochlorum	5	13	3
trifolium	0	0	5
dunaliella	9	11	1
anemarrhena	21	21	28
coelastrella	2	5	2
prototheca	4	9	1
draba	0	0	4
